# Supplementary material for: The effectiveness of live music in reducing anxiety and depression among patients undergoing haemodialysis. A randomised controlled pilot study
Source: PLoS One. 2024 Aug 26;19(8):e0307661. doi: 10.1371/journal.pone.0307661 (PMC11346941; doi:10.1371/journal.pone.0307661)
Supplement: S2 File — (ZIP) [file pone.0307661.s002.zip]

Archive with 6 entries (6 files):
- S2 File.Trial study protocol (2).tif
- S2 File.Trial study protocol (3).tif
- S2 File.Trial study protocol (4).tif
- S2 File.Trial study protocol (5).tif
- S2 File.Trial study protocol (6).tif
- S2 File.Trial study protocol.tif
