# Supplementary material for: The effectiveness of live music in reducing anxiety and depression among patients undergoing haemodialysis. A randomised controlled pilot study
Source: PLoS One. 2024 Aug 26;19(8):e0307661. doi: 10.1371/journal.pone.0307661 (PMC11346941; doi:10.1371/journal.pone.0307661)
Supplement: S5 File — (ZIP) [file pone.0307661.s005.zip]

Archive with 16 entries (16 files):
- S5.Supporting Information Data (10).tif
- S5.Supporting Information Data (11).tif
- S5.Supporting Information Data (12).tif
- S5.Supporting Information Data (13).tif
- S5.Supporting Information Data (14).tif
- S5.Supporting Information Data (15).tif
- S5.Supporting Information Data (16).tif
- S5.Supporting Information Data (2).tif
- S5.Supporting Information Data (3).tif
- S5.Supporting Information Data (4).tif
- S5.Supporting Information Data (5).tif
- S5.Supporting Information Data (6).tif
- S5.Supporting Information Data (7).tif
- S5.Supporting Information Data (8).tif
- S5.Supporting Information Data (9).tif
- S5.Supporting Information Data.tif
